# Supplementary material for: Genome-Wide Analysis of the Cinnamoyl-CoA Reductase (CCR) Gene Family and Its Involvement in Lignin Biosynthesis and Stress Responses in Six Tea Plant Cultivars
Source: Int J Mol Sci. 2026 Mar 24;27(7):2957. doi: 10.3390/ijms27072957 (PMC13072913; doi:10.3390/ijms27072957)
Supplement: Supplementary file 1 [file ijms-27-02957-s001.zip]

Archive with 1 entries (1 files):
- ijms-sub3-Supplementary Material.xlsx
