# Supplementary material for: Genome-Wide Analysis of the Cinnamoyl-CoA Reductase (CCR) Gene Family and Its Involvement in Lignin Biosynthesis and Stress Responses in Six Tea Plant Cultivars
Source: Int J Mol Sci. 2026 Mar 24;27(7):2957. doi: 10.3390/ijms27072957 (PMC13072913; doi:10.3390/ijms27072957)
Supplement: Supplementary file 1 [file ijms-27-02957-s001.zip › ijms-sub3-Supplementary Material.xlsx]

## Sheet: Table S1
Supplementary Table 1. Gene IDs of CCR family members in different tea cultivars
DASZ	YK10	SCZ	LJ43	TGY	HD
GWHPABKB003089	CSA010774.1	CSS0035249.1	GWHPACFB001093	GWHPASIV001965	GWHPAZTZ001814
GWHPABKB008997	CSA002127.1	CSS0012795.1	GWHPACFB003509	GWHPASIV003784	GWHPAZTZ004762
GWHPABKB011187	CSA006900.1	CSS0009155.1	GWHPACFB003763	GWHPASIV005031	GWHPAZTZ005893
GWHPABKB014753	CSA016853.1	CSS0043823.1	GWHPACFB004379	GWHPASIV006182	GWHPAZTZ006737
GWHPABKB014755	CSA007350.1	CSS0020720.1	GWHPACFB004380	GWHPASIV008746	GWHPAZTZ008255
GWHPABKB015138	CSA031198.1	CSS0000672.1	GWHPACFB006666	GWHPASIV009827	GWHPAZTZ009206
GWHPABKB016032	CSA034923.1	CSS0023273.1	GWHPACFB009265	GWHPASIV009830	GWHPAZTZ009208
GWHPABKB016877	CSA004027.1	CSS0034556.1	GWHPACFB009266	GWHPASIV010705	GWHPAZTZ009771
GWHPABKB017147	CSA016481.1	CSS0009356.1	GWHPACFB011334	GWHPASIV010707	GWHPAZTZ009884
GWHPABKB018849	CSA000931.1	CSS0044689.1	GWHPACFB011705	GWHPASIV010708	GWHPAZTZ009885
GWHPABKB020331	CSA003949.1	CSS0030740.1	GWHPACFB012201	GWHPASIV011239	GWHPAZTZ009886
GWHPABKB020332	CSA003553.1	CSS0039811.1	GWHPACFB013272	GWHPASIV011253	GWHPAZTZ010478
GWHPABKB020333	CSA014531.1	CSS0008567.1	GWHPACFB013746	GWHPASIV011271	GWHPAZTZ010479
GWHPABKB021760		CSS0026887.1	GWHPACFB014576	GWHPASIV011272	GWHPAZTZ010480
GWHPABKB022029		CSS0007933.1	GWHPACFB015399	GWHPASIV011273	GWHPAZTZ010481
GWHPABKB022686		CSS0016543.1	GWHPACFB015400	GWHPASIV011522	GWHPAZTZ010790
GWHPABKB022694		CSS0011557.1	GWHPACFB016645	GWHPASIV011523	GWHPAZTZ010791
GWHPABKB028486		CSS0033346.1	GWHPACFB019901	GWHPASIV011524	GWHPAZTZ010793
GWHPABKB028487		CSS0033342.1	GWHPACFB021155	GWHPASIV013689	GWHPAZTZ012754
GWHPABKB030287		CSS0041041.1	GWHPACFB021926	GWHPASIV018621	GWHPAZTZ017667
GWHPABKB031851		CSS0031579.1	GWHPACFB024457	GWHPASIV020339	GWHPAZTZ017980
GWHPABKB032733		CSS0011093.1	GWHPACFB027629	GWHPASIV020340	GWHPAZTZ019371
		CSS0004973.1	GWHPACFB027868	GWHPASIV021639	GWHPAZTZ019373
		CSS0024649.1	GWHPACFB027877	GWHPASIV022166	GWHPAZTZ024248
		CSS0026392.1	GWHPACFB028885	GWHPASIV022167	GWHPAZTZ025518
		CSS0015968.1	GWHPACFB029771	GWHPASIV025272	GWHPAZTZ028112
		CSS0005927.1	GWHPACFB031287	GWHPASIV026748	GWHPAZTZ029419
		CSS0029155.1	GWHPACFB033464	GWHPASIV029652	GWHPAZTZ030487
		CSS0005516.1		GWHPASIV030901	GWHPAZTZ032290
		CSS0045920.1		GWHPASIV031960	GWHPAZTZ032291
		CSS0005057.1		GWHPASIV034005	GWHPAZTZ032293
		CSS0046131.1		GWHPASIV034007	GWHPAZTZ032329
		CSS0002334.1		GWHPASIV034008	GWHPAZTZ032333
		CSS0047317.1		GWHPASIV034009	GWHPAZTZ032334
		CSS0017491.1		GWHPASIV034012	GWHPAZTZ032335
		CSS0005259.1		GWHPASIV034013	GWHPAZTZ032339
		CSS0025469.1		GWHPASIV034014	GWHPAZTZ032341
		CSS0019615.1		GWHPASIV034015	GWHPAZTZ033151
		CSS0026943.2		GWHPASIV034016	GWHPAZTZ040694
		CSS0031353.1		GWHPASIV034018	GWHPAZTZ040695
		CSS0024376.1		GWHPASIV034886	GWHPAZTZ040696
		CSS0013982.1		GWHPASIV042555	GWHPAZTZ040698
		CSS0030876.1		GWHPASIV042556	GWHPAZTZ040849
		CSS0033195.1		GWHPASIV042559	GWHPAZTZ042276
		CSS0041663.1		GWHPASIV044398
		CSS0033650.1
		CSS0043953.1
		CSS0022167.1
		CSS0002940.1
		CSS0025260.1

## Sheet: Table S2
Supplementary Table 2. Analysis of duplication events and Ka/Ks ratios of CCR gene family members in different tea cultivars
Seq_1	Seq_2	Duplication type	Ka	Ks	Ka/Ks	Tea cultivars
GWHTABKB016876	GWHTABKB016877	Tandem	0.1018	0.279021	0.364848	DASZ
GWHTABKB020331	GWHTABKB020332	Tandem	0.169481	0.811933	0.208738	DASZ
GWHTABKB020332	GWHTABKB020333	Tandem	0.149303	0.345756	0.431816	DASZ
GWHTABKB022685	GWHTABKB022686	Tandem	0.348439	2.02424	0.172133	DASZ
GWHTABKB022686	GWHTABKB022687	Tandem	0.216163	0.349972	0.617659	DASZ
GWHTABKB022693	GWHTABKB022694	Tandem	0.219845	0.383261	0.573617	DASZ
GWHTABKB022694	GWHTABKB022695	Tandem	0.134513	0.379264	0.35467	DASZ
GWHTABKB017147	GWHTABKB020331	Segmental	0.340939	1.99222	0.171136	DASZ
CSS0000871.1	CSS0013982.1	Tandem	0.0526817	0.107227	0.491309	SCZ
CSS0001049.1	CSS0005259.1	Tandem	0.241741	0.675503	0.357868	SCZ
CSS0046131.1	CSS0002334.1	Tandem	0.100235	0.205453	0.487874	SCZ
CSS0005057.1	CSS0004200.1	Tandem	0.0363708	0.0688161	0.528521	SCZ
CSS0026887.1	CSS0007933.1	Tandem	0.0165963	0.050343	0.329664	SCZ
CSS0012795.1	CSS0009155.1	Tandem	0.161603	0.355824	0.454166	SCZ
CSS0009356.1	CSS0041400.1	Tandem	0.0217243	0.0451993	0.480633	SCZ
CSS0016543.1	CSS0011557.1	Tandem	0.173847	0.807748	0.215224	SCZ
CSS0011557.1	CSS0033346.1	Tandem	0.111812	0.316822	0.352917	SCZ
CSS0013982.1	CSS0024095.1	Tandem	0.0309163	0.0787436	0.39262	SCZ
CSS0047317.1	CSS0017491.1	Tandem	0.0508906	0.109753	0.463685	SCZ
CSS0020757.1	CSS0046131.1	Tandem	0.278277	0.46875	0.593657	SCZ
CSS0043634.1	CSS0026887.1	Tandem	0.0961867	0.17046	0.564279	SCZ
CSS0030740.1	CSS0039811.1	Tandem	0.101341	0.268486	0.377455	SCZ
CSS0044689.1	CSS0030740.1	Tandem	0.114404	0.339937	0.336544	SCZ
CSS0045920.1	CSS0017021.1	Segmental	0.102097	0.354975	0.287618	SCZ
CSS0046517.1	CSS0041041.1	Segmental	0.17034	0.897407	0.189813	SCZ
CSS0026943.2	CSS0041041.1	Segmental	0.119013	0.478026	0.248968	SCZ
CSS0000672.1	CSS0016543.1	Segmental	0.340939	1.8214	0.187185	SCZ
CSS0009356.1	CSS0011093.1	Segmental	0.190119	0.741744	0.256313	SCZ
CSS0043634.1	CSS0005516.1	Segmental	0.326719	1.73541	0.188266	SCZ
GWHTACFB015398	GWHTACFB015399	Tandem	0.188561	0.983768	0.191672	LJ43
GWHTACFB015399	GWHTACFB015400	Tandem	0.11474	0.312028	0.367724	LJ43
GWHTACFB019900	GWHTACFB019901	Tandem	0.367653	1.13825	0.322999	LJ43
GWHTACFB024456	GWHTACFB024457	Tandem	0.274367	0.375013	0.73162	LJ43
GWHTACFB004378	GWHTACFB004379	Tandem	0.160183	0.504474	0.317525	LJ43
GWHTACFB004379	GWHTACFB004380	Tandem	0.11264	0.350059	0.321775	LJ43
GWHTACFB009265	GWHTACFB009266	Tandem	0.0576448	0.142408	0.404787	LJ43
GWHTACFB009266	GWHTACFB009267	Tandem	0.119505	0.171423	0.697138	LJ43
GWHTACFB014576	GWHTACFB015398	Segmental	0.223337	1.71341	0.130346	LJ43
GWHTACFB016645	GWHTACFB004890	Segmental	0.409979	1.30175	0.314944	LJ43
GWHTACFB021155	GWHTACFB003763	Segmental	0.133845	0.477772	0.280145	LJ43
GWHTACFB021926	GWHTACFB022597	Segmental	0.0960142	0.705577	0.136079	LJ43
GWHTACFB021926	GWHTACFB024455	Segmental	0.588783	NaN	NaN	LJ43
GWHTASIV010707	GWHTASIV010708	Tandem	0.116809	0.306348	0.381294	TGY
GWHTASIV011271	GWHTASIV011272	Tandem	0.0166078	0.0549655	0.302149	TGY
GWHTASIV011272	GWHTASIV011273	Tandem	0.0166039	0.0645808	0.257103	TGY
GWHTASIV011522	GWHTASIV011523	Tandem	0.175622	0.829426	0.211739	TGY
GWHTASIV011523	GWHTASIV011524	Tandem	0.105159	0.314733	0.334122	TGY
GWHTASIV020339	GWHTASIV020340	Tandem	0.22109	0.828285	0.266925	TGY
GWHTASIV022166	GWHTASIV022167	Tandem	0.0454541	0.0829287	0.548111	TGY
GWHTASIV034005	GWHTASIV034006	Tandem	0.0932955	0.0985848	0.946348	TGY
GWHTASIV034006	GWHTASIV034007	Tandem	0.168579	0.452499	0.372552	TGY
GWHTASIV034007	GWHTASIV034008	Tandem	0.0826851	0.202364	0.408597	TGY
GWHTASIV034008	GWHTASIV034009	Tandem	0.0751514	0.191431	0.392576	TGY
GWHTASIV034012	GWHTASIV034013	Tandem	0.0552311	0.0997607	0.553636	TGY
GWHTASIV034013	GWHTASIV034014	Tandem	0.0239227	0.0710183	0.336853	TGY
GWHTASIV034014	GWHTASIV034015	Tandem	0.143976	0.518043	0.277924	TGY
GWHTASIV034015	GWHTASIV034016	Tandem	0.0287937	0.0221992	1.29706	TGY
GWHTASIV042555	GWHTASIV042556	Tandem	0.0257868	0.117121	0.220173	TGY
GWHTASIV042558	GWHTASIV042559	Tandem	0.0538561	0.110219	0.488627	TGY
GWHTASIV042559	GWHTASIV042560	Tandem	0.0683949	0.126322	0.541431	TGY
GWHTASIV044397	GWHTASIV044398	Tandem	0.279659	0.510658	0.547645	TGY
GWHTASIV003784	GWHTASIV003822	Segmental	0	0.00720294	0	TGY
GWHTASIV005031	GWHTASIV011522	Segmental	0.341125	1.8099	0.188477	TGY
GWHTASIV006182	GWHTASIV044397	Segmental	0.440644	0.785131	0.561236	TGY
GWHTASIV010705	GWHTASIV020339	Segmental	0.189681	0.760398	0.249449	TGY
GWHTASIV011271	GWHTASIV030901	Segmental	0.278063	1.55921	0.178336	TGY
GWHTASIV013689	GWHTASIV034886	Segmental	0.119013	0.469949	0.253247	TGY
GWHTASIV022166	GWHTASIV026748	Segmental	0.563399	NaN	NaN	TGY
GWHTASIV025272	GWHTASIV026748	Segmental	0.0916638	0.786072	0.11661	TGY
GWHTAZTZ009884	GWHTAZTZ009885	Tandem	0.00907825	0.0509652	0.178126	HD
GWHTAZTZ009885	GWHTAZTZ009886	Tandem	0.142196	0.322075	0.441499	HD
GWHTAZTZ009886	GWHTAZTZ009887	Tandem	0.0328873	0.0592867	0.554716	HD
GWHTAZTZ010790	GWHTAZTZ010791	Tandem	0.110545	0.329229	0.335768	HD
GWHTAZTZ010480	GWHTAZTZ010481	Tandem	0.0180043	0.0408728	0.440497	HD
GWHTAZTZ010479	GWHTAZTZ010480	Tandem	0.0166039	0.0597789	0.277756	HD
GWHTAZTZ010478	GWHTAZTZ010479	Tandem	0.0166001	0.0598247	0.277479	HD
GWHTAZTZ032334	GWHTAZTZ032335	Tandem	0.148445	0.462846	0.320723	HD
GWHTAZTZ032338	GWHTAZTZ032339	Tandem	0.363378	0.515158	0.705371	HD
GWHTAZTZ040694	GWHTAZTZ040695	Tandem	0.0257868	0.117121	0.220173	HD
GWHTAZTZ040695	GWHTAZTZ040696	Tandem	0.0563235	0.0857716	0.656668	HD
GWHTAZTZ040698	GWHTAZTZ040699	Tandem	0.0683949	0.126322	0.541431	HD
GWHTAZTZ032290	GWHTAZTZ032291	Tandem	0.095664	0.347	0.275689	HD
GWHTAZTZ032333	GWHTAZTZ032334	Tandem	0.0472707	0.112447	0.420381	HD
GWHTAZTZ010478	GWHTAZTZ029419	Segmental	0.258123	1.79086	0.144134	HD
GWHTAZTZ012754	GWHTAZTZ033151	Segmental	0.117607	0.46716	0.251748	HD
GWHTAZTZ010790	GWHTAZTZ004762	Segmental	0.31511	2.5653	0.122836	HD
GWHTAZTZ019371	GWHTAZTZ009884	Segmental	0.190383	0.769556	0.247394	HD
GWHTAZTZ024248	GWHTAZTZ025518	Segmental	0.0925206	0.794722	0.116419	HD
GWHTAZTZ042276	GWHTAZTZ005893	Segmental	0.0718434	0.497592	0.144382	HD

## Sheet: Table S3
Supplementary Table 3. Information and physicochemical properties of CsCCR gene family members in tea plant
Gene name	Gene ID	Number of amino acids (aa)	MW(kDa)	pI	Instability Index	Aliphatic Index	Grand average of hydropathicity	Subcellular location
CsCCR1	CSS0035249.1	300	33.3146	8.84	34.53	96.77	-0.093	Cytoplasm
CsCCR2	CSS0012795.1	328	36.381	8.46	30.91	88.81	-0.176	Cytoplasm
CsCCR3	CSS0009155.1	327	36.1479	8.45	26.13	100.09	-0.043	Cytoplasm
CsCCRL1	CSS0043823.1	356	39.3181	5.21	40.42	77.28	-0.287	Cytoplasm
CsCCRL2	CSS0020720.1	364	40.1788	5.46	36.68	86.76	-0.114	Cytoplasm
CsCCRL3	CSS0000672.1	347	38.6763	5.84	31.93	84.29	-0.186	Cytoplasm
CsCCRL4	CSS0023273.1	330	35.9591	5.93	32.4	89.52	-0.058	Cytoplasm
CsCCRL5	CSS0034556.1	282	30.8957	6.71	27.52	99.5	0.061	Cytoplasm
CsCCRL6	CSS0009356.1	329	37.2919	6.33	30.29	85.32	-0.179	Cytoplasm
CsCCRL7	CSS0044689.1	330	37.4921	5.37	29.93	87.7	-0.129	Cytoplasm
CsCCRL8	CSS0030740.1	278	31.1356	5.03	30.13	95.76	-0.109	Cytoplasm
CsCCRL9	CSS0039811.1	246	27.0961	5.98	34.7	89.59	-0.12	Cytoplasm
CsCCRL10	CSS0008567.1	342	38.2392	5.57	27.95	97.22	-0.004	Cytoplasm
CsCCRL11	CSS0026887.1	319	35.3785	5.78	39.56	90.72	-0.288	Cytoplasm
CsCCRL12	CSS0007933.1	319	35.4687	6.06	41.95	91.94	-0.285	Cytoplasm
CsCCRL13	CSS0016543.1	344	38.4961	5.82	32.63	75.41	-0.229	Cytoplasm
CsCCRL14	CSS0011557.1	343	38.448	6.02	36.11	80.7	-0.292	Cytoplasm
CsCCRL15	CSS0033346.1	339	37.5772	5.88	31.21	90.03	-0.094	Cytoplasm
CsCCRL16	CSS0033342.1	339	37.5612	5.88	30.56	88.88	-0.11	Cytoplasm
CsCCRL17	CSS0041041.1	325	35.9788	6.16	37.23	102.86	0.009	Cytoplasm
CsCCRL18	CSS0031579.1	321	35.6907	5.66	37.47	87.13	-0.164	Cytoplasm
CsCCRL19	CSS0011093.1	327	36.0232	5.73	23.1	88.84	-0.145	Cytoplasm
CsCCRL20	CSS0004973.1	332	36.8101	5.6	28.06	92.2	-0.082	Cytoplasm
CsCCRL21	CSS0024649.1	328	36.7193	6.14	45.52	95.4	-0.093	Cytoplasm
CsCCRL22	CSS0026392.1	357	39.2939	6.67	35.21	91.4	-0.033	Cytoplasm
CsCCRL23	CSS0015968.1	357	39.0686	6.5	37.67	91.96	-0.007	Cytoplasm
CsCCRL24	CSS0005927.1	321	34.6467	6.25	31.67	89.66	-0.035	Cytoplasm
CsCCRL25	CSS0029155.1	301	33.7882	5.37	42.07	76.18	-0.352	Cytoplasm
CsCCRL26	CSS0005516.1	316	35.3848	6.41	33.39	95.85	-0.207	Cytoplasm
CsCCRL27	CSS0045920.1	320	35.5158	5.85	36.03	93.16	-0.065	Cytoplasm
CsCCRL28	CSS0005057.1	323	35.3478	6.02	38.76	94.77	0.012	Cytoplasm
CsCCRL29	CSS0046131.1	368	40.7976	7.61	35.74	81.63	-0.342	Cytoplasm
CsCCRL30	CSS0002334.1	332	36.5518	6.12	34.49	88.7	-0.146	Cytoplasm
CsCCRL31	CSS0047317.1	336	36.7412	6.4	33.94	87.92	-0.123	Cytoplasm
CsCCRL32	CSS0017491.1	324	35.7562	6.2	32.62	92.93	-0.08	Cytoplasm
CsCCRL33	CSS0005259.1	324	35.59	7.57	34.91	90.83	-0.08	Cytoplasm
CsCCRL34	CSS0025469.1	324	35.5628	6.61	35.7	91.17	-0.138	Cytoplasm
CsCCRL35	CSS0019615.1	324	35.6792	7.57	32.45	95.06	-0.05	Cytoplasm
CsCCRL36	CSS0026943.2	329	36.0936	5.59	28.95	98.63	-0.029	Cytoplasm
CsCCRL37	CSS0031353.1	329	36.0356	5.72	28.36	98.63	-0.02	Cytoplasm
CsCCRL38	CSS0024376.1	348	39.1501	5.74	50.99	98.05	-0.064	Cytoplasm
CsCCRL39	CSS0013982.1	347	38.3547	5.82	40.72	89.34	-0.125	Cytoplasm
CsCCRL40	CSS0030876.1	334	37.1605	5.81	42.16	88.41	-0.149	Cytoplasm
CsCCRL41	CSS0033195.1	347	37.295	5.37	35.41	95.27	0.114	Cytoplasm
CsCCRL42	CSS0041663.1	349	37.4812	5.37	34.36	95.01	0.114	Cytoplasm
CsCCRL43	CSS0033650.1	330	35.9591	5.93	32.4	89.52	-0.058	Cytoplasm
CsCCRL44	CSS0043953.1	352	38.8286	5.15	38.46	76.51	-0.292	Cytoplasm
CsCCRL45	CSS0022167.1	327	36.8963	5.89	30.97	82.23	-0.304	Cytoplasm
CsCCRL46	CSS0002940.1	336	36.6648	6.26	36.65	91.04	0.011	Cytoplasm
CsCCRL47	CSS0025260.1	345	38.1997	5.81	40.98	91.25	-0.088	Cytoplasm

## Sheet: Table S4
Supplementary Table 4. CCR gene IDs from other species used for phylogenetic analysis and sequence alignment
Gene name	ID	Species	Source
AtCCR1	At1g15950.1	Arabidopsis thaliana	TAIR
AtCCR2	At1g80820.1	Arabidopsis thaliana	TAIR
AtCCR3	At2g02400.1	Arabidopsis thaliana	TAIR
AtCCR4	At1g68540.1	Arabidopsis thaliana	TAIR
AtCCR5	At5g14700.1	Arabidopsis thaliana	TAIR
AtCCR6	At2g23910.1	Arabidopsis thaliana	TAIR
AtCCR7	At4g30470.1	Arabidopsis thaliana	TAIR
AtCCR8	At2g33590.1	Arabidopsis thaliana	TAIR
AtCCR9/10	At1g76470.1	Arabidopsis thaliana	TAIR
AtCCR11	At2g33600.1	Arabidopsis thaliana	TAIR
AtCCR12	At5g58490.1	Arabidopsis thaliana	TAIR
ZmCCR1	CAA74071.1	Zea mays	NCBI
ZmCCR2	O82726	Zea mays	NCBI
PhCCR1	AHX56186.1	Petunia × hybrida	NCBI
TaCCR1	ABE01883.1	Triticum aestivum	NCBI
TaCCR2	AAX08107.1	Triticum aestivum	NCBI
PtrCCR2	ACC63879.1	Populus trichocarpa	NCBI
BnCCR1	CDY39941.1	Brassica napus	NCBI
LlCCR1	ABL01801.3	Leucaena leucocephala	NCBI
EgCCR	CAA56103.1	Eucalyptus gunnii	NCBI
MtCCR1	A0A072VDF2.1	Medicago truncatula	NCBI
MtCCR2	G7JEE5.1	Medicago truncatula	NCBI
OsCCR1	LOC_Os02g56460.1	Oryza sativa	MSU RGAP
OsCCR2	LOC_Os01g45200.1	Oryza sativa	MSU RGAP
OsCCR3	LOC_Os10g42620.1	Oryza sativa	MSU RGAP
OsCCR4	LOC_Os01g18110.1	Oryza sativa	MSU RGAP
OsCCR5	LOC_Os01g18120.1	Oryza sativa	MSU RGAP
OsCCR6	LOC_Os01g61230.1	Oryza sativa	MSU RGAP
OsCCR7	LOC_Os06g41840.1	Oryza sativa	MSU RGAP
OsCCR8	LOC_Os06g41810.1	Oryza sativa	MSU RGAP
OsCCR10	LOC_Os02g56700.1	Oryza sativa	MSU RGAP
OsCCR11	LOC_Os02g56720.1	Oryza sativa	MSU RGAP
OsCCR12	LOC_Os02g56680.1	Oryza sativa	MSU RGAP
OsCCR13	LOC_Os02g56690.1	Oryza sativa	MSU RGAP
OsCCR14	LOC_Os09g31514.1	Oryza sativa	MSU RGAP
OsCCR15	LOC_Os09g31490.1	Oryza sativa	MSU RGAP
OsCCR16	LOC_Os09g31502.1	Oryza sativa	MSU RGAP
OsCCR17	LOC_Os09g04050.1	Oryza sativa	MSU RGAP
OsCCR18	LOC_Os08g17500.1	Oryza sativa	MSU RGAP
OsCCR19	LOC_Os09g25150.1	Oryza sativa	MSU RGAP
OsCCR20	LOC_Os08g34280.1	Oryza sativa	MSU RGAP
OsCCR21	LOC_Os02g08420.1	Oryza sativa	MSU RGAP
OsCCR22	LOC_Os03g60380.1	Oryza sativa	MSU RGAP
OsCCR23	LOC_Os05g50250.1	Oryza sativa	MSU RGAP
OsCCR24	LOC_Os09g08720.1	Oryza sativa	MSU RGAP
OsCCR26	LOC_Os01g74660.1	Oryza sativa	MSU RGAP
OsCCR27	LOC_Os03g60279.1	Oryza sativa	MSU RGAP
OsCCR28	LOC_Os06g41800.1	Oryza sativa	MSU RGAP
OsCCR29	LOC_Os08g08500.1	Oryza sativa	MSU RGAP
OsCCR30	LOC_Os09g09230.1	Oryza sativa	MSU RGAP
OsCCR31	LOC_Os09g09270.1	Oryza sativa	MSU RGAP
OsCCR32	LOC_Os09g31498.1	Oryza sativa	MSU RGAP
OsCCR33	LOC_Os09g31506.1	Oryza sativa	MSU RGAP
OsCCR34	LOC_Os09g31518.1	Oryza sativa	MSU RGAP
OsCCR35	LOC_Os09g31522.1	Oryza sativa	MSU RGAP

## Sheet: Table S5
Supplementary Table 5. Primer sequences used in this study
Primer name	Primer sequence (5'→3')	Purpose
CsCCR3-qF	CAAAGCCAAGGGTCAAACGATAC	RT-qPCR
CsCCR3-qR	CAGGTTCTTCACTGTCTCGTACA
CsCCRL9-qF	GGGTGATGCTAAGGGTAGTGTTT
CsCCRL9-qR	GGTCTTTCTTGCTGTCTGGGT
CsCCRL24-qF	TGTCCGAGACCCAGGCAATC
CsCCRL24-qR	CGCTACAGGGGCGTCAAAG
CsCCRL25-qF	AGGAGCGGCTGAGATGTATGA
CsCCRL25-qR	TGATGGCGTCCTCAGTGCTA
CsCCRL33-qF	GTCCGGGTACATAGCTTCGTG
CsCCRL33-qR	CTTCCAGTAGGTTTGCTTTAGTCA
CsCCRL34-qF	CCAGCAACGGTTATCGGTC
CsCCRL34-qR	CAACGCCCTCAGCCACA
CsCCRL36-qF	TATCACCCCGAGCCCTAACT
CsCCRL36-qR	TTCACCACAACCACATCCAAA

## Sheet: Figure S1
	Supplementary Figure S1. Tissue expression patterns of CsCCR genes derived from different duplication modes in the tea cultivar ‘Shuchazao’. A. Expression heatmap of tandem-duplicated CsCCR genes across eight tissues. B. Expression heatmap of segmental-duplicated CsCCR genes across eight tissues. The horizontal axis represents different tissues and organs of the tea cultivar ‘Shuchazao’ (apical b…
